# Supplementary material for: STIM-Orai1 signaling regulates fluidity of cytoplasm during membrane blebbing
Source: Nat Commun. 2021 Jan 20;12:480. doi: 10.1038/s41467-020-20826-5 (PMC7817837; doi:10.1038/s41467-020-20826-5)
Supplement: Supplementary file 12 — Source Data [file 41467_2020_20826_MOESM12_ESM.zip]

Archive with 2 entries (2 files):
- Source Data.xlsx
- Source File Explanation.docx
