# Supplementary material for: STIM-Orai1 signaling regulates fluidity of cytoplasm during membrane blebbing
Source: Nat Commun. 2021 Jan 20;12:480. doi: 10.1038/s41467-020-20826-5 (PMC7817837; doi:10.1038/s41467-020-20826-5)
Supplement: Supplementary file 12 — Source Data [file 41467_2020_20826_MOESM12_ESM.zip › Source Data.xlsx]

## Sheet: Figure1b
FIgure1b	Velocity (μm/sec)	-0.2	-0.18	-0.16	-0.14	-0.12	-0.1	-0.08	-0.06	-0.04	-0.02	0	0.02	0.04	0.06	0.08	0.1	0.12	0.14	0.16	0.18	0.2	0.22	0.24	0.26	0.28	0.3	0.32	0.34	0.36	0.38	0.4
	Cell-1	4	5	28	38	187	815	2100	5428	5912	5693	13737	3012	2333	1067	790	431	306	267	225	174	133	138	116	81	50	33	22	18	12	13	5
	Cell-2	8	22	42	76	198	549	1550	4484	5673	6003	16275	3037	2220	872	642	381	243	235	188	129	92	42	61	51	29	28	19	12	16	6	2
	Cell-3	13	26	35	49	162	627	1635	4896	6117	5965	14957	3032	2318	998	668	368	239	209	145	112	85	68	101	61	62	39	44	38	37	33	11
	Cell-4	4	6	20	32	55	132	565	2778	5087	6444	21798	3032	1793	528	243	103	52	36	46	24	20	22	20	24	14	16	21	10	7	9	6
	Cell-5	11	16	18	59	185	670	1753	4673	5816	5876	15474	3203	2338	1068	687	393	228	197	170	117	60	51	42	22	20	13	14	9	5	3	1
	Cell-6	2	6	14	21	84	324	946	3515	5648	6763	19517	2900	1450	402	342	176	141	157	121	91	72	76	87	70	63	34	34	25	18	20	6
	Cell-7	20	66	166	298	749	1874	2683	4906	4875	4382	12910	3029	2381	1245	854	504	379	272	260	199	146	120	136	79	86	52	74	38	44	40	28
	Cell-8	19	33	55	165	338	836	1591	4167	4801	5568	16345	3600	2685	1009	672	315	187	225	131	101	70	57	61	34	32	19	14	17	10	4	4
	Cell-9	59	92	175	214	485	1208	2072	4661	5495	5633	16290	2574	1603	496	298	167	124	121	111	81	87	85	107	74	76	67	44	47	45	45	35
	Cell-10	15	52	73	149	366	1227	2503	5764	6302	5809	12988	2354	1750	845	611	334	261	240	190	159	129	124	141	87	89	66	79	48	46	52	41

## Sheet: Figure1c
Figure1c
Expansion
	x_cell_1_1	y_cell_1_1	color_cell_1_1	x_cell_2_1	y_cell_2_1	color_cell_2_1	x_cell_2_2	y_cell_2_2	color_cell_2_2	x_cell_2_3	y_cell_2_3	color_cell_2_3	x_cell_2_4	y_cell_2_4	color_cell_2_4	x_cell_3_1	y_cell_3_1	color_cell_3_1	x_cell_4_1	y_cell_4_1	color_cell_4_1	x_cell_5_1	y_cell_5_1	color_cell_5_1	x_cell_6_1	y_cell_6_1	color_cell_6_1	x_cell_6_2	y_cell_6_2	color_cell_6_2	x_cell_7_1	y_cell_7_1	color_cell_7_1	x_cell_8_1	y_cell_8_1	color_cell_8_1	x_cell_9_1	y_cell_9_1	color_cell_9_1	x_cell_10_1	y_cell_10_1	color_cell_10_1	x_cell_10_2	y_cell_10_2	msd_cell_10_2	color_cell_10_2	x_cell_10_3	y_cell_10_3	color_cell_10_3
0	0	0	red	0	0	blue	0	0	yellow	0	0	blue	0	0	blue	0	0	red	0	0	red	0	0	red	0	0	yellow	0	0	yellow	0	0	red	0	0	yellow	0	0	red	0	0	blue	0	0	0	yellow	0	0	yellow
1	0	0		0	0		-0.129032	0		0	0		0.129032	0		0	0		0	0		0	0		0.153846	0		0	0.153846		-0.16	0		0	0		0.190476	-0.190476		0	0		-0.129032	0	0.0166493		0	0
2	0	0		0	-0.129032		0	0		0	0		0.129032	0		-0.190476	0		0	0		0.148148	0		0	0		0	0.153846		-0.16	0		0	-0.166667		0.190476	-0.190476		0	0		0	0	0		0	0
3	0	0		0	-0.129032		-0.129032	0		0	0		0	0		0	0		0	0		0.148148	-0.148148		0	0		0	0.153846		-0.32	0		0	-0.166667		0.190476	-0.190476		0	0		0	0	0		0	-0.129032
4	0	0		0	-0.129032		-0.129032	0		0	0		0	0		0	0		0	0		0.148148	-0.148148		0.153846	0		0	0.153846		-0.16	0		0	-0.166667		0.190476	-0.190476		0	0		0	0	0		0	0
5	0	0		0	-0.129032		-0.129032	0		0	0		0	0		0	0		0	0		0.148148	0		0.153846	0		0	0.307692		-0.32	0.16		0	-0.166667		0.190476	-0.380952		0	0		0	0	0		0	0
6	0	0		0	-0.129032		-0.129032	0		0	0		0.129032	0		0	0		0	0		0.148148	0		0.153846	0		0	0.307692		-0.32	0.16		0	-0.166667		0	-0.190476		0	0		0	0.129032	0.0166493		0	-0.129032
7	0	0		0	-0.129032		-0.129032	0		0	0		0.129032	0		0	0		0	0		0.148148	0		0.153846	0		0	0.307692		-0.32	0		0	0		0	-0.190476		0	0		0	0.129032	0.0166493		0	-0.129032
8	0	0		0	-0.129032		-0.129032	0		0	0		0.129032	0		-0.190476	0		0	0		0.296296	0		0.153846	0		0	0.307692		-0.32	0.16		0	0		0	-0.380952		0	0		0	0.129032	0.0166493		0	0
9	0	0		0	-0.129032		-0.129032	0		0	0		0.129032	0		0	0		0	0		0.296296	0		0.153846	0		0	0.307692		-0.32	0.16		0	0		0.190476	-0.190476		0	0		0	0	0		0	0
10	0	0		0	-0.129032		-0.129032	0		0	0		0.129032	0		-0.190476	0		0	0		0.296296	0		0.153846	0		-0.153846	0.307692		-0.32	0.16		0	0		0.190476	-0.190476		0	0		-0.129032	0	0.0166493		0	-0.129032
11	0	0		0	-0.129032		0	0		0	0		0.129032	0		-0.190476	0		0	0		0.444444	0		0.153846	0		0	0.307692		-0.48	0.16		-0.166667	0		0.190476	-0.190476		0	0		0	0	0		0	-0.129032
12	0	0		0	-0.129032		0	0		0	0		0.129032	0		0	0		0	0		0.444444	0		0.153846	0		0	0.461538		-0.48	0.16		-0.166667	0		0.190476	-0.190476		0	0		-0.129032	0	0.0166493		0	-0.129032
13	0	0		0.129032	-0.129032		0	0		0	0		0.129032	0		0	0		0	0		0.444444	0		0.153846	0		0	0.461538		-0.48	0.16		-0.166667	0		0.190476	-0.190476		0	0		0	0	0		0	-0.129032
14	-0.210526	0		0.129032	-0.129032		-0.129032	0		0	0		0	-0.129032		-0.190476	0		0	0		0.444444	-0.148148		0.153846	0		-0.153846	0.461538		-0.48	0.16		0	0		0	-0.190476		0	0		-0.129032	0	0.0166493		0	-0.129032
15	-0.210526	0.210526		0.129032	-0.129032		0	0		0	0		0.129032	-0.129032		0	0		0	0		0.592593	-0.148148		0.153846	0		-0.307692	0.461538		-0.48	0.16		-0.166667	0		0	-0.380952		0	0		0	0	0		0	-0.129032
16	-0.210526	0		0.129032	0		0	0		0	0		0.129032	-0.129032		0	0		0	0		0.592593	0		0.153846	0		-0.461538	0.615385		-0.48	0.16		-0.166667	0		0	-0.190476		0	0		0	0	0		0	-0.129032
17	-0.210526	0.210526		0.129032	-0.129032		0	0		0	0		0.129032	-0.129032		-0.190476	0		0	0		0.592593	-0.148148		0.153846	0		-0.461538	0.615385		-0.48	0.16		-0.166667	0		0	-0.380952		0	0		0	0	0		0	-0.129032
18	-0.210526	0		0.129032	-0.129032		0	0		0	0		0.129032	-0.129032		-0.190476	0		0	0		0.592593	-0.148148		0.153846	0		-0.615385	0.615385		-0.64	0.32		-0.166667	0		0	-0.380952		0	0		0	0	0		0	-0.129032
19	-0.210526	0.210526		0.129032	-0.129032		0	0		0	0		0.129032	-0.129032		0	0		0	0.173913		0.740741	-0.148148		0.153846	0		-0.615385	0.615385		-0.64	0.32		-0.166667	0		-0.190476	-0.190476		0	0		0	0	0		0	-0.129032
20	-0.210526	0.210526		0.129032	-0.129032		0	0		0	0		0.129032	-0.129032		-0.190476	0		0	0.347826		0.740741	-0.148148		0.153846	0		-0.615385	0.615385		-0.64	0.32		-0.333333	0		-0.190476	-0.190476		0	0		0	0	0		0	0
21	-0.210526	0.210526		0.129032	0		0	0		0	0		0.129032	-0.129032		0	0		0	0.347826		0.888889	-0.148148		0.153846	0		-0.615385	0.615385		-0.64	0.32		-0.333333	0		-0.190476	-0.190476		0	0		0	0	0		0	-0.129032
22	-0.210526	0.210526		0.129032	-0.129032		0	0		0	0		0.129032	-0.129032		0	0		0	0.173913		0.888889	-0.296296		0.153846	0		-0.615385	0.615385		-0.64	0.32		-0.333333	-0.166667		-0.190476	-0.190476		0	0		0	0	0		0	0
23	-0.210526	0.210526		0.129032	-0.129032		-0.129032	0		0	0		0.129032	-0.129032		0	0		0.173913	0		0.888889	-0.296296		0.307692	0		-0.615385	0.615385		-0.8	0.32		-0.333333	0		-0.380952	-0.190476		0	0		0	0	0		-0.129032	0
24	-0.210526	0.210526		0.129032	-0.129032		0	0		0	0		0.129032	-0.129032		-0.190476	0		0.695652	0.521739		0.888889	-0.296296		0.153846	0		-0.615385	0.615385		-0.8	0.32		-0.333333	-0.166667		-0.380952	-0.190476		0	0.129032		0	0	0		-0.129032	0
25	-0.210526	0.210526		0.129032	-0.129032		0	0		0	0		0.129032	-0.129032		0	0		0	0		0.888889	-0.296296		0	0		-0.615385	0.615385		-0.8	0.48		-0.333333	-0.166667		-0.380952	-0.190476		0	0		-0.129032	0.129032	0.0332986		-0.129032	0
26	-0.421053	0.210526		0.129032	-0.129032		0	0		0	0		0.129032	0		0	0		0	0		1.03704	-0.296296		-0.153846	0		-0.615385	0.615385		-0.8	0.32		-0.333333	-0.166667		-0.380952	-0.190476		0	0		-0.129032	0.129032	0.0332986		-0.129032	-0.129032
27	-0.210526	0.210526		0.129032	-0.129032		0	0		0	0.129032		0.129032	0		-0.190476	0		0.173913	0.173913		1.03704	-0.296296		-0.153846	0		-0.461538	0.615385		-0.8	0.48		-0.333333	-0.166667		-0.380952	0		-0.129032	0.129032		-0.129032	0.129032	0.0332986		0	-0.129032
28	-0.210526	0		0.129032	-0.129032		-0.129032	0		0	0.129032		0.129032	0		-0.190476	0		0.173913	0		1.03704	-0.296296		-0.461538	-0.153846		-0.615385	0.615385		-0.8	0.48		-0.333333	-0.166667		-0.380952	0		0	0		-0.129032	0	0.0166493		-0.129032	-0.129032
29	-0.210526	0.210526		0.129032	-0.129032		-0.129032	0		0	0.129032		0.129032	0		-0.190476	0		0.173913	0.347826		1.18519	-0.444444		-0.461538	-0.153846		-0.615385	0.615385		-0.8	0.48		-0.5	-0.166667		-0.380952	0		0	0.129032		-0.258065	0.129032	0.0832466		0	-0.129032
Retraction
	x_cell_1_1	y_cell_1_1	color_cell_1_1	x_cell_2_1	y_cell_2_1	color_cell_2_1	x_cell_3_1	y_cell_3_1	color_cell_3_1	x_cell_3_2	y_cell_3_2	color_cell_3_2	x_cell_4_1	y_cell_4_1	color_cell_4_1	x_cell_4_2	y_cell_4_2	color_cell_4_2	x_cell_4_3	y_cell_4_3	color_cell_4_3	x_cell_5_1	y_cell_5_1	color_cell_5_1	x_cell_5_2	y_cell_5_2	color_cell_5_2	x_cell_5_3	y_cell_5_3	color_cell_5_3	x_cell_5_4	y_cell_5_4	color_cell_5_4	x_cell_5_5	y_cell_5_5	color_cell_5_5	x_cell_6_1	y_cell_6_1	color_cell_6_1	x_cell_6_2	y_cell_6_2	color_cell_6_2	x_cell_7_1	y_cell_7_1	msd_cell_7_1	color_cell_7_1	x_cell_7_2	y_cell_7_2	color_cell_7_2
0	0	0	red	0	0	red	0	0	red	0	0	yellow	0	0	blue	0	0	yellow	0	0	red	0	0	red	0	0	yellow	0	0	red	0	0	yellow	0	0	red	0	0	yellow	0	0	red	0	0	0	red	0	0	blue
1	0	0		0	0		0	0		0	0		0	0		0	0		0	-0.16		0	0		0	0		0.173913	0		0	0		0	0.173913		0	0		0	0		-0.190476	0	0.0362812		0	0
2	0	0		0	0		0	0		0	0		0	0		0	0		0	-0.16		0	-0.173913		0	0		0.173913	0		0	0		0	0.173913		0	0		0	0		0	0	0		0.190476	0
3	0	0.210526		0	0		0	0		0	0		0	0		0	0		0	-0.16		-0.173913	0		0	0		0.173913	0.173913		0	0		0	0.173913		0	0		0	0		0	0	0		0	0
4	0	0		0.307692	0		0	0		-0.166667	0		0	0		0	0		0	0		0	-0.173913		0	0		0.173913	0.173913		0	0		0	0		0	0		0	-0.181818		-0.190476	0	0.0362812		0	0
5	0	0		0.307692	-0.153846		0	0		0	0		0	0		0.16	-0.16		0	-0.16		0	-0.173913		0	0		0.173913	0		0	0		0	0.173913		0	0		0	0		0	0.190476	0.0362812		0	0
6	0.210526	0.210526		0.307692	0		0	0		-0.166667	0		0	0		0.16	-0.16		0	-0.16		0	-0.173913		0	0		0.173913	0		0	0		0	0		0	0		0	-0.181818		-0.190476	0	0.0362812		0	0
7	0.210526	0		0.461538	0		0	0		-0.166667	0		0	0		0.16	-0.16		0	-0.16		0	-0.173913		0	0		0.173913	0		0	0		0	0.173913		0	0		0	0		-0.190476	0.190476	0.0725624		0	0
8	0.210526	0		0.461538	0		-0.166667	0		-0.166667	0		0	0		0.16	-0.16		0	-0.16		0	-0.173913		0	0		0	0		0	0		0	0.173913		0	0.181818		0	0		0	0.190476	0.0362812		0	0
9	0.210526	0.210526		0.307692	0		0	0		-0.166667	0		0	0		0.16	-0.16		0	-0.32		0	-0.173913		0	0		0.173913	0.173913		0	0		0	0.173913		0	0		-0.181818	0		-0.190476	0	0.0362812		0	0
10	0.210526	0		0.461538	0		0	0		-0.166667	0		0	0		0	-0.16		0	-0.16		-0.173913	-0.347826		0	0		0	0.173913		0	0		-0.173913	0.173913		0	0.181818		0	0		-0.190476	0.190476	0.0725624		0	0
11	0.210526	0.210526		0.461538	0		-0.166667	0		-0.166667	0		0	0		0.16	-0.16		0	-0.16		-0.173913	-0.347826		0	0		0	0.173913		0	0		-0.173913	0.173913		0	0.181818		-0.181818	0		-0.190476	0.190476	0.0725624		0	0
12	0.210526	0.210526		0.461538	0		0	0		-0.166667	0		0	0		0	-0.16		0.16	0		-0.173913	-0.347826		0	0		0	0.173913		0	0		-0.173913	0.173913		0	0.181818		0	0		-0.190476	0.190476	0.0725624		0	0
13	0.210526	0.210526		0.461538	0		0	0		-0.166667	0		0	0		0	-0.16		0	-0.16		-0.173913	-0.347826		0	0		0	0.173913		0	0		-0.173913	0.173913		0	0.181818		-0.181818	-0.181818		-0.190476	0.190476	0.0725624		0	0
14	0.210526	0.210526		0.461538	0		-0.166667	0		-0.333333	0		0	0		0	-0.16		0	-0.16		-0.173913	-0.347826		0	0		0	0.347826		0	0		-0.173913	0.347826		0	0.181818		0	-0.181818		-0.190476	0	0.0362812		0	0
15	0.210526	0		0.461538	0		0	0		-0.166667	0		0	0		0	-0.16		0	-0.16		-0.173913	-0.521739		0	0		-0.173913	0.347826		0	0		-0.347826	0.347826		0	0.181818		0	-0.181818		-0.190476	0	0.0362812		0	0
16	0	0.210526		0.461538	0		-0.166667	0		-0.166667	0		0	0		0	-0.16		0	-0.16		-0.347826	-0.521739		0	0		-0.173913	0.347826		0	0		-0.347826	0.347826		0	0.181818		0	-0.363636		-0.190476	0.190476	0.0725624		0	0
17	0	0		0.461538	0		0	0		-0.166667	0		0	0		0	-0.16		0	-0.16		-0.347826	-0.521739		0	0		-0.173913	0.347826		0	0.173913		-0.521739	0.347826		0	0.181818		0	-0.363636		-0.190476	0.190476	0.0725624		0	0
18	0.210526	0.210526		0.461538	0		-0.166667	0		-0.166667	0		0	0		0	-0.16		0	-0.16		-0.347826	-0.521739		0.173913	0		-0.173913	0.347826		0	0.173913		-0.521739	0.521739		0	0.181818		0	-0.363636		-0.380952	0	0.145125		0	0
19	0.210526	0.210526		0.307692	0		-0.166667	-0.166667		-0.166667	0		0	0		0	-0.16		0.16	-0.16		-0.347826	-0.521739		0.173913	0		-0.173913	0.347826		0	0.173913		-0.521739	0.521739		0	0.181818		0	-0.363636		-0.190476	0.190476	0.0725624		0	0
20	0.210526	0.210526		0.153846	-0.153846		-0.166667	-0.166667		-0.166667	0.166667		0	0		0	-0.16		0.16	-0.16		-0.347826	-0.521739		0.347826	0		-0.173913	0.521739		0	0		-0.521739	0.521739		0	0.181818		0	-0.545455		-0.190476	0.190476	0.0725624		0	0
21	0.210526	0.210526		0	-0.153846		-0.166667	-0.166667		-0.166667	0.166667		0	0		0	-0.16		0	-0.16		-0.521739	-0.521739		0.347826	0		-0.173913	0.347826		0	0		-0.521739	0.521739		0	0.181818		0	-0.545455		-0.190476	0.190476	0.0725624		0	0
22	0.210526	0.210526		0	-0.307692		-0.333333	-0.166667		-0.166667	0		0	0		-0.16	-0.16		0	-0.16		-0.521739	-0.695652		0.347826	-0.173913		-0.173913	0.347826		0	0		-0.695652	0.521739		0	0.181818		0	-0.545455		-0.190476	0.190476	0.0725624		0	0
23	0.210526	0		0	-0.307692		-0.333333	-0.166667		-0.166667	0.166667		0	0		-0.16	-0.16		0	-0.16		-0.695652	-0.695652		0.347826	-0.173913		-0.173913	0.521739		0	0.173913		-0.695652	0.521739		0.181818	0.181818		0	-0.545455		-0.190476	0.190476	0.0725624		0	0
24	0.210526	0.210526		0	-0.307692		-0.333333	-0.333333		-0.166667	0.166667		0	-0.16		-0.16	-0.16		0.16	-0.32		-0.695652	-0.695652		0.521739	-0.173913		-0.347826	0.521739		0	0		-0.695652	0.521739		0	0.181818		0	-0.545455		-0.190476	0.190476	0.0725624		0	0
25	0.210526	0.210526		0	-0.307692		-0.333333	-0.333333		-0.166667	0.166667		-0.16	0		-0.16	-0.16		0.16	-0.16		-0.695652	-0.695652		0.521739	-0.173913		-0.173913	0.521739		0	0		-0.695652	0.521739		0.181818	0.181818		0	-0.545455		-0.190476	0.190476	0.0725624		0	0
26	0.210526	0.210526		0	-0.307692		-0.333333	-0.333333		-0.166667	0.166667		0	0		-0.16	-0.16		0.16	-0.16		-0.869565	-0.695652		0.695652	-0.173913		-0.173913	0.521739		0	0.173913		-0.695652	0.521739		0	0.181818		0	-0.545455		-0.190476	0.190476	0.0725624		0	0
27	0.210526	0.210526		0	-0.307692		-0.333333	-0.666667		-0.166667	0.166667		-0.16	0		-0.32	0		0	-0.16		-0.869565	-0.695652		0.521739	-0.173913		-0.173913	0.521739		0	0		-0.695652	0.521739		0.181818	0.181818		0	-0.545455		-0.190476	0.190476	0.0725624		0	0
28	0.210526	0.210526		0	-0.153846		-0.5	-0.666667		-0.166667	0.166667		-0.16	0		-0.32	0		0	-0.32		-0.869565	-0.695652		0.695652	-0.173913		-0.173913	0.521739		0	0		-0.869565	0.521739		0.181818	0.181818		0	-0.545455		-0.190476	0.190476	0.0725624		0	0
29	0.210526	0		0	-0.307692		-0.5	-0.666667		-0.166667	0.166667		-0.16	0		-0.32	0		0	-0.32		-0.869565	-0.869565		0.695652	-0.173913		-0.173913	0.521739		0	0		-0.869565	0.521739		0	0.363636		0	-0.545455		-0.190476	0.190476	0.0725624		0	0
[truncated: 249 more columns]

## Sheet: Figure1d
Figure1d	Control	Expansion	Retraction	LatB
	0.48	1.6	1.12	3.17
	0	1.99	1.17	1.61
	1.76	1.12	1.24	2.75
	1.71	2.78	1.67	2.71
	0.522	2.24	2.04	2.25
	1.57	3.62	2.33	1.9
	0.522	0.741	1.22	3
	0.696	1.33	1.04	1.22
	0.696	2.14	2.13	1.71
	0.522	1.74	2.09	1.99
	2.78	4.0563	1.71	0.348
	0.741	2.43	0.174	1.81
	1.84	2.61	2.48	1.46
	1.1	1.04	1.39	2.51
	0	2.33	0.552	1.22
	3.17	2.4	0.69	0.696
	1.04	1.92	1.66	0.522
	1.22	0.594	1.1	2.49
	2.23	3.27	2.94	2.842
	1.22	1.04	0.87	3.842
	0.696	1.04	1.57	1.98
	2.81	1.29	1.48	2.61
	1.22	2.23	1.12	4.14
	2.17	2.26	3.4	1.45
	1.5	4.04	0.942	2.05
	1.33	2.33	2.48	1.83
	2.43	1.76	1.64	1.51
	2.33	2.47	1.81	1.96
	0.69	1.5	1.39	1.12
	1.9	1	2.34	1.44
	2.56	2.5	1.57	2.49
	2.44	3.03	1.14	1.99
	1	2.23	2.09	4.48
	1.67	3.14	3.21	3.44
	0.364	2.17	0.69	2.8
	0.689	1.14	1.09	2.3
	0.6	3.841	0.706	1.88
	1.12	1.71	2.28	0.87
	2.85	2.08	1.12	0.741
	0.933	1.37	0.32	1.04
	1.11	1.49	2.53	0.348
	1.65	1.33	0	2.23
	1.35	2.48	1.95	1.5
	2.21	1.6	0.719	1
	1.51	2.86	0	2.75
	1.25	1.87	1.68	1.29
	0.4	1.47	2.48	3.15
	1.89	1.67	2.1	2.44
	1.46	1.2	3.06	1.86
	0	3.85	3.89	2.48
	0.909	2.08	1.68	1.88
	1.82	1.71	1.33	2.65
	1.27	3.952	2.5	1.19
	0	1.96	1.71	2.35
	1.64	2	0.952	2.23
	1.89	2.889	1.52	2.28
	1.32	1.52	1.87	1.92
	1.8	2.727	2.67	0.736
	1.4	2	2.57	1.67
	0.4	1.4	2.77	2.09
	0.823	1.6	2.8	3.19
	0.972	3.13	2.17	2.63
	2.1	2.48	0.4	0.802
	1.85	1.04	1.24	5.65
	2.77	1.148	2.08	0.889
	0.615	1.29	1.45	4.3
	2	1.51	1.09	2.444
	0.5	2.05	0.364	0.593
	1.25	1.97	0	2.44
	1.1	2.3	1.03	2.37
	2.53	1.97	1.8	0.632
	1.56	1.4	1.13	1.9
	1.68	2.6	2.56	2.54
	0.235	3.696	2.71	1.05
	1.86	2.11	1.9	3.24
	0.286	1.26	2.06	0.516
	0.286	1.68	2.33	1.29
	2.09	1.78	1	1.79
	1.43	1.65	2	1.01
	0.925	3.752	1.58	0.774
	1.2	4.258	0.8	3.98
	1.8	1.73	2	4.23
	2	2.387	0.679	0.258
	0	1.16	0.381	1.6
	0.923	1.828	2.87	1.76
	1.021	2.774	0	2.59
	1.2	1.76	1.9	2.7
	2.6	1.42	2.48	1.79
	0.762	2.73	2.2	3.01
	1.22	2.26	0.87	2.26
	1.38	1.27	3.21	1.99
	1.45	2.46	0	3.78
	0.516	2.03	0.258	1.66
	1.45	1.75	0.903	1.6
	0.727	2.43	0.934	2.22
	2.18	2.2	2.06	1.06
	2.44	2.49	2.26	4.99
	2.23	2.74	1.71	4.706
	1.02	2.33	1.33	3.212
	1.04	2.432	2.344	2.154
	2.16	0.933
	2.12	2.27
	2.12	1.42
	3.12	0.938
	2.46	0.656
	4.09	2.26
	1.22	1.13
	2.69	3.04
	1.88	2.45
	1.44	0.188

## Sheet: FIgure1e
Figure1e	Time (msec)	Control-1	Control-2	Control-3	Control-4	Control-5	Expansion	Expansion-2	Expansion-3	Expansion-4	Expansion-5	Retraction	Retraction-2	Retraction-3	Retraction-4	Retraction-5	LatB	LatB -2	LatB -3	LatB -4	LatB -5
	0	0	0	0	0	0	0	0	0	0	0	0	0	0	0	0	0	0	0	0	0
	20	0.019025	0	0.036281	0	0.021948	0	0	0	0	0.007785	0	0	0.011111	0	0.031142	0	0.066116	0.018789	0.149414	0.136133
	40	0	0.0256	0	0	0.021948	0	0.033058	0	0	0.007785	0	0.016281	0.0237874	0.01344	0.03987	0.036281	0.096116	0.18789	0.240625	0.298828
	60	0	0	0.036281	0	0.043896	0.027778	0.033058	0	0	0.007785	0	0.0232	0.0298843	0.015873	0.051984	0.036281	0.165289	0.260352	0.319727	0.375781
	80	0.019025	0	0	0	0	0.055556	0.033058	0	0.236686	0.101211	0.010408	0.030281	0.0328173	0.0198745	0.065387	0.05673	0.264463	0.460352	0.457031	0.460352
	100	0.019025	0.0256	0	0	0.021948	0.055556	0.066116	0.033058	0.336686	0.139485	0.020408	0.032281	0.0385744	0.0202	0.070069	0.072562	0.296446	0.59732	0.48125	0.528516
	120	0.019025	0	0.072562	0	0	0.055556	0.066116	0	0.402367	0.140138	0.030816	0.036281	0.059483	0.0277	0.087243	0.072562	0.364463	0.6837	0.631641	0.551563
	140	0.019025	0.0256	0.072562	0	0.021948	0.055556	0.033058	0.033058	0.415385	0.168475	0.030816	0.076532	0.0787322	0.0388973	0.09873	0.09837	0.429752	0.74532	0.739453	0.611191
	160	0.019025	0.0512	0.072562	0	0.021948	0.055556	0.066116	0.033058	0.515385	0.190432	0.040816	0.079562	0.0987433	0.0387643	0.10973	0.12834	0.423752	0.834562	0.88125	0.714258
	180	0.019025	0.0512	0.072562	0	0.087791	0.138889	0.033058	0.033058	0.646746	0.202422	0.050816	0.08732	0.103847	0.038987	0.118743	0.15763	0.42752	0.89863	1.02435	0.87973
	200	0.019025	0.0256	0.072562	0	0.087791	0.222222	0.033058	0.033058	0.746746	0.28754	0.050816	0.095125	0.118374	0.0432984	0.012734	0.181406	0.55052	0.93875	1.08753	0.922734
	220	0.019025	0.0256	0.036281	0	0.087791	0.222222	0.033058	0.033058	0.746746	0.31845	0.062041	0.098125	0.137264	0.059843	0.0129843	0.191406	0.425452	0.95788	1.19864	1.02735
	240	0.0761	0.0512	0.072562	0	0.087791	0.361111	0.066116	0.132231	0.854438	0.43856	0.073265	0.10998	0.147388	0.0628946	0.139984	0.228314	0.595041	1.03361	1.22078	1.15243
	260	0.0761	0.0256	0.072562	0.027778	0.087791	0.361111	0.165289	0.132231	0.954438	0.638408	0.083265	0.113749	0.158873	0.0768463	0.14023	0.299025	0.605041	1.18975	1.29856	1.19874
	280	0.0761	0.1024	0.072562	0.027778	0.087791	0.361111	0.165289	0.297521	0.954438	0.65423	0.106536	0.125873	0.189843	0.086762	0.14234	0.34234	0.64041	1.19873	1.37864	1.23875
	300	0.0761	0.0512	0.072562	0	0.087791	0.361111	0.165289	0.297521	0.954438	0.67854	0.115306	0.139875	0.20981	0.09877	0.148972	0.365492	0.67873	1267653	1.49875	1.24762
	320	0.0761	0.0256	0.072562	0	0.197531	0.472222	0.264463	0.297521	1.05444	0.710384	0.145306	0.167847	0.223875	0.13872	0.155709	0.427643	0.878643	1.27876	1.51082	1.29875
	340	0.0761	0.0512	0.072562	0.027778	0.197531	0.472222	0.330579	0.297521	1.06444	0.778547	0.157347	0.179843	0.257643	0.149783	0.15998	0.471655	0.898643	1.38978	1.55983	1.32837
	360	0.0761	0.0512	0.072562	0.027778	0.197531	0.555556	0.429752	0.528926	1.09467	0.78974	0.16306	0.198743	0.267493	0.157893	0.16223	0.567329	0.956342	1.48763	1.62848	1.37648
	380	0.171225	0.0512	0.072562	0.027778	0.197531	0.694444	0.429752	0.528926	1.17781	0.799923	0.175306	0.21384	0.289845	0.178763	0.169834	0.689834	0.98743	1.67876	1.68743	1.48987
	400	0.171225	0.1024	0.181406	0.027778	0.351166	0.555556	0.429752	0.561983	1.17278	0.802374	0.118653	0.238754	0.326234	0.19873	0.17012	0.765432	1.09843	1.78945	1.72534	1.47232
	420	0.171225	0.1024	0.181406	0.027778	0.351166	0.694444	0.429752	0.859504	1.17278	0.848616	0.187347	0.298754	0.345426	0.22648	0.189876	0.907029	1.12374	1.89655	1.76756	1.51726
	440	0.171225	0.0512	0.181406	0.027778	0.351166	0.694444	0.429752	0.826446	1.13846	0.873492	0.197347	0.296743	0.38764	0.246783	0.18232	1.12643	1.23754	1.89755	1.79863	1.54537
	460	0.171225	0.0256	0.362812	0.027778	0.351166	0.694444	0.429752	0.826446	1.13077	0.893764	0.205306	0.31243	0.39014	0.289874	0.186743	1.19864	1.46354	1.91654	1.80223	1.56748
	480	0.171225	0.0512	0.362812	0.027778	0.373114	0.694444	0.429752	1.22314	1.14379	0.937453	0.235306	0.328474	0.438775	0.347274	0.19112	1.28764	1.49875	1.93565	1.85644	1.62344
	500	0.171225	0.0256	0.181406	0.027778	0.570645	0.888889	0.429752	1.26314	1.14379	0.973183	0.2496	0.338473	0.487644	0.389872	0.194637	1.27653	1.57563	1.96758	1.89998	1.65464
	520	0.171225	0.0256	0.181406	0	0.570645	0.888889	0.429752	1.22314	1.17379	0.98734	0.255306	0.338978	0.512948	0.423974	0.19223	1.46763	1.67854	1.98976	1.92736	1.67837
	540	0.171225	0.0256	0.471655	0.027778	0.570645	1.13889	0.429752	1.29834	1.1787	0.998233	0.25306	0.358373	0.56532	0.46782	0.196789	1.81406	1.78984	2.0032	1.95674	1.69998
	560	0.171225	0.0512	0.362812	0.027778	0.570645	1.13889	0.595041	1.31314	1.21379	1.03463	0.265306	0.358772	0.59883	0.489867	0.19982	1.92	1.98674	2.00486	1.98937	1.78645
	580	0.171225	0.0512	0.362812	0.055556	0.579832	1.38889	0.826446	1.32231	1.23077	1.06661	0.265306	0.362812	0.64444	0.055556	0.201323	1.94364	2.14876	1.01766	2.04258	1.79102

## Sheet: Figure1f
Figure1f	D(Control)	D(Expansion)	D(Retraction)	D(LatB)
	4.95e-05	1.41075e-05	0.0002023	0.00025775
	0	7.015e-05	2.356e-05	0.0001135
	6.36e-06	0.00059825	8.615e-06	0.0002383
	7.8175e-06	7.795e-05	2.7125e-05	0.0011885
	5.785e-06	7.485e-06	2.31375e-05	0.000289
	7.8025e-06	0	0.00060175	0.002655
	4.5425e-06	0.0030875	0.0001905	5.4075e-05
	3.025e-06	8.86e-06	0.000151475	0.000138025
	3.0325e-06	1.598e-05	5.13e-06	0.00204125
	0	3.2725e-05	0.0004655	0.00214575
	2.05e-06	1.32425e-05	1.0345e-05	6.8725e-05
	3.08e-06	1.89375e-05	0	0.0004375
	0.00033	0.0001805	1.85875e-05	0.0002271
	8.0325e-05	1.26125e-05	4.45e-05	3.2875e-05
	2.705e-05	2.3205e-06	1.312e-06	0.000774
	9.3825e-06	0.0001016	0.000157825	0.000107225
	0.000206925	0.00070925	0.0001719	0.00014175
	1.241e-05	0.00119875	2.13275e-05	0.000110725
	0	1.624e-05	4.9025e-05	0.00074475
	4.005e-06	2.00225e-05	1.70275e-05	0.00031875
	5.2725e-05	2.44725e-05	1.77575e-05	0.00034725
	3.67e-06	5.35e-05	9.8875e-06	0.00116775
	1.11225e-06	0.000219125	5.8875e-07	0.0001026
	1.001e-06	0.0001075	6.8125e-06	6.805e-05
	0.000131625	2.46875e-05	2.5225e-07	0.0001953
	1.53225e-06	0.00016335	2.18675e-06	0.000454
	5.2775e-06	0.000415	9.42e-06	9.3675e-05
	9.365e-05	2.09375e-05	0.000234575	4.93e-05
	7.79e-05	0.00025125	4.8425e-06	0.00035975
	1.915e-05	4.23e-05	7.78e-05	0.000184875
	7.405e-06	0.000442	0.000126225	0.000813
	2.7125e-06	7.325e-07	0.000127175	0.00194125
	1.7075e-05	0.00055	1.019e-05	0.000193625
	0.000116525	0.002067	1.4125e-05	5.19e-05
	7.605e-06	0.000411	2.21975e-06	0.000114625
	8.5125e-07	0.00076775	0.0001691	0.000585
	1.748e-05	2.8475e-06	1.415e-05	0.000218925
	0.0003395	6.8525e-05	1.63525e-05	0.00019455
	6.41e-06	0.00052775	2.266e-05	1.5645e-05
	4.9025e-05	0.00076925	2.815e-05	0.000105475
	5.45e-05	0.000543	0.0001592	7.15e-05
	2.5225e-07	0.00042175	6.355e-06	0.00058
	9.925e-06	9.04e-06	2.685e-05	0.00035825
	3.3625e-07	1.917e-05	8.5025e-05	0.00016455
	9.7575e-06	1.95725e-05	6.8275e-05	0.0031025
	3.6175e-06	0.00064	6.515e-05	0.0002328
	0	2.32575e-05	2.043e-06	0.00023955
	1.3525e-05	0.0002245	0.000138575	0.000121025
	0.00015185	2.7675e-05	1.492e-05	0.0004
	9.7325e-06	0.00010725	4e-05	0.000115975
	1.53075e-05	8.9e-06	4.3725e-06	0.00119475
	8.3275e-06	0.000162725	7.065e-06	9.365e-05
	0	0.00049625	4.625e-06	0.000112
	2.414e-05	2.062e-05	1.57275e-05	0.00134525
	7.7775e-06	2.02e-05	4.205e-07	0.00193
	1.62225e-06	7.57e-05	2.6925e-07	8.915e-05
	1.67625e-05	0.000209925	1.32375e-06	0.00068775
	1.15875e-06	3.77e-06	7.7225e-07	2.925e-05
	1.12e-05	0.000293	0.0001253	0.000234275
	2.8575e-06	0.0006125	5.24e-06	0.000147375
	2.238e-06	0.001356	1.92225e-06	0.00176625
	2.30375e-06	0.00067075	7.7325e-05	0.00020835
	4.1475e-06	0.00052775	3.6975e-07	4.9125e-06
	4.345e-06	0.0007845	0	4.2725e-06
	1.3905e-06	0.00076925	0.000210575	1.14625e-05
	9.0375e-06	5.14e-05	8.63e-05	0.000585
	3.1025e-05	0.000543	5.5625e-07	0.000218925
	2.29325e-05	0.00042175	7.075e-06	0.00122325
	1.04275e-05	2.154e-05	7.6425e-05	0.00019455
	0.00037025	0.0002417	8.565e-06	0.0015645
	3.0775e-05	0.00244573	0.000259	0.000105475
	8.6425e-06	0.00064	2.6725e-05	0
	3.6775e-06	2.32575e-05	2.00775e-05	0.0002905
	7.905e-06	0.0002245	0.00018345	7.15e-06
	0.00037	8.755e-06	9.9825e-06	0.00058
	2.4805e-05	5.7e-05	0	3.5825e-05
	0	2.7675e-05	7.1475e-06	0.00016455
	1.26375e-05	0.00010725	4.0675e-06	0.00031025
	0	8.9e-06	0.00093625	0.0002328
	8.36e-06	0.000162725	7.065e-06	0.00023955
	9.925e-06	1.99625e-05	4.625e-06	0.000121025
	2.217e-05	2.062e-05	1.57275e-05	0.0004
	3.275e-05	1.77e-05	4.205e-07	0.000115975
	1.7225e-05	0.0002257	2.6925e-06	0.00119475
	3.58e-05	0.000209925	1.32375e-06	9.365e-05
	2.9725e-05	0.00178775	7.7225e-07	0.00052325
	7.82e-06	0.000198	0.0001253	0.000112
	3.65e-05	2.35675e-05	5.24e-06	0.00134525
	1.62225e-06	3.77e-05	1.92225e-06	0.0001943
	1.67625e-05	0.000293	7.7325e-05	8.915e-06
	1.15875e-06	6.125e-05	3.6975e-07	0.00063375
	1.12e-05	0.0001356	0	0.000763
	2.8575e-06	0.00067075	0.000210575	0.00068775
	2.238e-06	0.00152175	7.8325e-06	2.925e-05
	2.30375e-06	5.55e-05	4.805e-06	0.000234275
	4.1475e-06	4.25e-05	8.63e-05	0.000147375
	4.345e-06	0.000204325	5.5625e-07	0.00176625
	1.3905e-06	2.38e-05	7.075e-05	0.00020835
	9.0375e-06	0.0008855	7.6425e-05	4.9125e-05
	3.1025e-05	0.00018475	8.565e-08	4.2725e-05

## Sheet: FIgure1k
Figure1k	Relative time (%)	Mena Bleb / Cell body					RFP Bleb / Cell body
	0	1.07715	1.1143	1.0933	0.982	1.0933	1.02656	1.0922	0.7924	1.099	1.024
	10	1.98069	2.4317	1.7965	1.8999	2.5643	1.29119	1.342	1.221	1.434	1.243
	20	1.9233	2.4665	1.9865	2.69342	2.456	1.14579	1.2983	1.0998	1.1731	1.083
	30	2.04568	2.1754	1.8433	2.244	1.7763	1.24791	1.2384	1.013	1.199	1.0999
	40	1.99669	2.1443	1.8325	1.5623	1.5322	1.10353	0.893	1.183	1.1312	1.08247
	50	1.74914	1.8677	1.6422	1.3224	1.2998	0.977135	1.0983	0.889	1.102	1.07824
	60	1.29394	1.6532	1.322	1.1344	1.1645	1.22459	0.98	1.0724	1.1723	1.0712
	70	1.16661	1.3442	1.1983	1.1134	1.0998	1.18863	1.23	1.0992	1.024	1.109
	80	1.03843	1.1345	1.0986	1.0023	1.093	1.04961	1.1131	0.991	1.0784	0.823
	90	1.06086	1	1.0856	1.0985	1.18	1.15233	1.182	1.003	1.028	1.201
	100	1.11615	1.1211	1.0983	1.1024	0.9833	1.03862	1.123	1.072	0.833	1.22

## Sheet: Figure2d
Figure2d	Relative time (%)	GCaMP Bleb / Cell body					RFP Bleb / Cell body
	0	0.943089	1	1.0344	1.084	1.0233	1.01221	1.01751	0.834	1.0993	1.0833
	10	1.55408	1.0984	1.7633	1.433	1.756	1.21016	1.04164	1.0992	1.1998	1.0922
	20	1.73796	1.4887	1.9833	1.643	1.9982	1.20756	1.21364	1.233	1.1233	1.322
	30	1.70553	1.6998	1.9332	1.533	2.0012	1.19086	1.20673	1.122	1.0092	1.1994
	40	1.81689	1.32763	1.6544	1.328	2.01	1.08684	1.20239	1.002	1.023	1.233
	50	1.50059	1.3221	1.438	1.2033	1.887	1.06974	0.982417	1.0755	1.0093	1.211
	60	1.36463	1.211	1.322	1.1833	1.4785	1.16462	1.05745	1.0998	1.2998	1.0084
	70	1.46795	1.1984	1.2983	1.0063	1.54	1.25438	1.18955	1.1322	1.212	1.0984
	80	1.12455	1.09378	1.1099	1.073	1.332	1.14602	1.1543	1.0092	1.0083	1.0284
	90	1.07025	1.0523	1.0023	1.0022	1.133	1.04245	1.18749	0.999	1.18274	0.944
	100	0.98787	1.101	1.0983	1.0122	1.0783	1.14036	0.8734	1.012	1.1033	1.0998

## Sheet: Figure2f
Figure2f	Relative time (%)	GCaMP-CAAX membrane/PLC-PH membrane
	0	0.72859	1.26116	1.34659	0.800785	1.13576
	10	0.714794	2.70728	2.83866	1.02115	1.2675
	20	3.55172	2.70982	3.95166	2.28846	1.83777
	30	3.01461	2.31624	3.27322	1.85094	1.85888
	40	2.71886	2.0751	2.09677	1.16877	1.45602
	50	1.49894	1.46891	1.8636	1.02615	1.41072
	60	1.44212	1.64326	1.61242	1.05795	1.24886
	70	0.972448	1.67981	1.70132	1.12593	1.20888
	80	0.860811	1.37588	1.69645	0.779196	1.18663
	90	1.11996	1.07594	1.62072	0.999901	0.895854
	100	0.703525	1.08989	1.59955	1.04706	1.02564

## Sheet: FIgure3b
Figure3b
Control
	x_cell_1_1	y_cell_1_1	color_cell_1_1	x_cell_1_2	y_cell_1_2	color_cell_1_2	x_cell_2_1	y_cell_2_1	color_cell_2_1	x_cell_2_2	y_cell_2_2	color_cell_2_2	x_cell_2_3	y_cell_2_3	color_cell_2_3	x_cell_2_4	y_cell_2_4	color_cell_2_4	x_cell_2_5	y_cell_2_5	color_cell_2_5	x_cell_3_1	y_cell_3_1	color_cell_3_1	x_cell_3_2	y_cell_3_2	color_cell_3_2	x_cell_3_3	y_cell_3_3	color_cell_3_3	x_cell_3_4	y_cell_3_4	color_cell_3_4	x_cell_4_1	y_cell_4_1	color_cell_4_1	x_cell_5_1	y_cell_5_1	color_cell_5_1	x_cell_5_2	y_cell_5_2	color_cell_5_2	x_cell_6_1	y_cell_6_1	color_cell_6_1	x_cell_7_1	y_cell_7_1	color_cell_7_1	x_cell_7_2
0	0	0	yellow	0	0	blue	0	0	blue	0	0	yellow	0	0	blue	0	0	blue	0	0	red	0	0	red	0	0	yellow	0	0	blue	0	0	red	0	0	red	0	0	blue	0	0	yellow	0	0	blue	0	0	yellow	0
1	0	-0.057971		0	0		-0.0540541	0		-0.108108	0.0540541		0.0540541	-0.0540541		0.0540541	0		0.0540541	0.0540541		-0.235294	0.0588235		0	0.0588235		0	0		-0.235294	-0.411765		0.405797	-0.057971		0	-0.0512821		0	-0.0512821		0	0.0714286		0	0		0
2	-0.057971	-0.057971		0	0.057971		-0.0540541	0		-0.0540541	0.0540541		0	-0.108108		0.0540541	0		0.324324	0		-0.176471	0.117647		0	0		0	0		-0.117647	-0.294118		0.289855	0.057971		0	-0.0512821		-0.0512821	-0.0512821		0	0.0714286		0	0		0
3	0	0		0	0.057971		0	0		0	0		0.108108	0		0.0540541	0		0.27027	0.0540541		0.0588235	0		0	0		0	0		-0.117647	-0.235294		0.231884	-0.057971		0	-0.102564		0	-0.0512821		0	0.0714286		0	0		0
4	-0.057971	0		0	0.057971		-0.0540541	-0.0540541		-0.0540541	0.0540541		0.0540541	-0.0540541		0.0540541	0		0.0540541	0.162162		-0.235294	-0.0588235		0	0.0588235		0	0		0	-0.176471		0.115942	-0.115942		0	-0.102564		0	0		0	0.0714286		0	0		-0.0727273
5	-0.057971	0		0	0		-0.0540541	0		-0.0540541	0		0.0540541	-0.0540541		0	-0.0540541		-0.0540541	0		-0.294118	-0.0588235		0	-0.0588235		0	0		0.0588235	-0.117647		0.115942	-0.057971		0	-0.102564		0.0512821	0		-0.0714286	0.0714286		0	0		-0.0727273
6	-0.057971	0		0	0		-0.0540541	0		0	-0.0540541		0.108108	-0.0540541		0.0540541	0		-0.0540541	0.0540541		-0.411765	-0.117647		0	0		0	0		0.0588235	-0.0588235		0.115942	-0.115942		0	-0.102564		0.205128	0		-0.0714286	0		0	0		0
7	-0.057971	0.057971		0	0		-0.0540541	0		0.0540541	-0.0540541		0.0540541	-0.108108		0.0540541	0		0.216216	0.0540541		-0.529412	-0.176471		0	0		0	0		0.0588235	0		0.115942	-0.115942		0	-0.102564		0.307692	-0.0512821		-0.0714286	0		0	0		0
8	0	0		0	0.057971		-0.0540541	0		0	-0.0540541		0.108108	-0.108108		0.0540541	0		0.0540541	0.162162		-0.470588	-0.176471		0.235294	-0.0588235		0	0		0.0588235	0.0588235		0	-0.173913		0	-0.102564		0.307692	-0.0512821		-0.0714286	0.0714286		0	0		-0.0727273
9	-0.057971	0		0	0		-0.0540541	0		0	-0.0540541		0.108108	-0.108108		0.0540541	0		-0.0540541	0.108108		-0.529412	-0.176471		0	0		0	0		0.117647	0.117647		0.057971	-0.115942		0	-0.102564		0.307692	-0.153846		-0.0714286	0.0714286		0	0		-0.0727273
10	-0.057971	0		0	0		0	0		0	-0.0540541		0.108108	-0.108108		0.108108	0		0.324324	0.162162		-0.647059	-0.235294		0	0		0	0		0.235294	0.117647		0	-0.173913		0	-0.205128		0.358974	-0.205128		-0.0714286	0		0.0727273	0		-0.0727273
11	-0.057971	0		0	0		-0.0540541	0		0.0540541	-0.108108		0.108108	-0.108108		0.108108	0		0.27027	0		-0.647059	-0.294118		0	0		0	0		0.235294	0.176471		0	-0.173913		0	-0.205128		0.358974	-0.205128		-0.0714286	0		0.0727273	0.0727273		-0.0727273
12	-0.115942	-0.057971		0	0		0	0		0.0540541	-0.108108		0.108108	-0.108108		0.0540541	0		0.162162	0.0540541		-0.764706	-0.411765		0	-0.0588235		0	0		0.294118	0.176471		0	-0.173913		0	-0.25641		0.307692	-0.205128		-0.0714286	0		0	-0.0727273		-0.0727273
13	-0.115942	-0.115942		0	-0.057971		0	0		0	-0.108108		0.108108	-0.108108		0.108108	0		0.324324	0.0540541		-0.823529	-0.529412		0	-0.0588235		0	0		0.294118	0.235294		-0.057971	-0.173913		0	-0.25641		0.25641	-0.205128		-0.0714286	0		0.0727273	-0.0727273		-0.0727273
14	-0.115942	-0.057971		0	0		0	0		0.108108	-0.162162		0.108108	-0.108108		0.108108	0		0.324324	0.108108		-0.882353	-0.529412		0	0		0	0		0.352941	0.294118		-0.057971	-0.115942		0	-0.25641		0.25641	-0.25641		-0.0714286	0		0.0727273	-0.0727273		-0.0727273
15	-0.115942	-0.057971		0	-0.057971		0	0		0.0540541	-0.108108		0.108108	-0.108108		0.108108	0		0.432432	0.324324		-0.941176	-0.588235		0	0		0.0588235	0		-0.117647	0.411765		-0.057971	-0.173913		0	-0.25641		0.25641	-0.307692		-0.0714286	0		0	0		-0.0727273
16	-0.115942	-0.057971		0	-0.115942		0	-0.0540541		0.0540541	-0.108108		0.108108	-0.108108		0.108108	0		0.162162	0.540541		-1.05882	-0.588235		0	0		0	0		-0.117647	0.411765		0	-0.173913		0	-0.25641		0.307692	-0.358974		0	0.0714286		0	0		-0.0727273
17	-0.115942	-0.057971		0	-0.115942		0	0		0.0540541	-0.108108		0.108108	-0.108108		0.108108	0		0.216216	0.0540541		-1.11765	-0.647059		0.117647	0		0	0		-0.0588235	0.294118		0	-0.173913		0	-0.205128		0.307692	-0.358974		-0.0714286	0		0	0		-0.0727273
18	-0.115942	-0.057971		0	-0.115942		0	-0.0540541		0.0540541	-0.162162		0.108108	-0.0540541		0.0540541	0		0.27027	0.0540541		-1.29412	-0.647059		0	0.0588235		0	0		-0.176471	0.411765		0	-0.231884		0	-0.153846		0.358974	-0.358974		-0.0714286	0.0714286		0	0		0
19	-0.115942	-0.057971		0	-0.173913		0	-0.0540541		0.108108	-0.162162		0.108108	-0.0540541		0.0540541	0		0.0540541	0.108108		-1.41176	-0.647059		0	0.0588235		0	0		0	0.352941		-0.057971	-0.231884		0	-0.205128		0.307692	-0.307692		-0.0714286	0.0714286		0	0		0
20	-0.173913	-0.057971		0	-0.173913		0	-0.0540541		0.108108	-0.162162		0.108108	-0.108108		0.0540541	0		-0.0540541	0.108108		-1.41176	-0.705882		0	0		0	0		0	0.176471		-0.115942	-0.231884		0	-0.205128		0.307692	-0.307692		-0.0714286	0.0714286		0.0727273	0		-0.0727273
21	-0.173913	0		0	-0.173913		0	0		0.108108	-0.162162		0.108108	-0.108108		0.0540541	0		0.108108	0		-1.41176	-0.705882		0	0.0588235		0	0		-0.117647	0.235294		-0.115942	-0.231884		0	-0.205128		0.307692	-0.307692		-0.0714286	0.0714286		0	0.0727273		-0.0727273
22	-0.173913	-0.057971		0	-0.173913		0.0540541	-0.108108		0	-0.162162		0.108108	-0.108108		0	0		0.27027	-0.0540541		-1.41176	-0.588235		0	0.0588235		0	0		-0.117647	0.235294		-0.115942	-0.173913		0	-0.25641		0.25641	-0.205128		0	0.0714286		0	-0.0727273		-0.0727273
23	-0.115942	-0.057971		0	-0.173913		0.0540541	-0.108108		0.0540541	-0.162162		0.108108	-0.108108		0	0		0.162162	-0.108108		-1.41176	-0.588235		0	0.0588235		0	0		-0.0588235	0.176471		0	-0.173913		0	-0.307692		0.25641	-0.25641		0	0.0714286		0.0727273	-0.0727273		-0.0727273
24	-0.115942	-0.057971		0	-0.173913		0	-0.0540541		-0.0540541	-0.108108		0.108108	-0.108108		0	0		0.27027	-0.108108		-1.41176	-0.588235		0	0.117647		0	0		-0.117647	0.176471		-0.057971	-0.173913		0	-0.358974		0.307692	-0.307692		0	0.0714286		0	-0.0727273		-0.0727273
25	-0.057971	-0.057971		0	-0.173913		0	-0.108108		0	-0.108108		0.108108	-0.162162		0	0		0.0540541	0		-1.41176	-0.529412		0	0.117647		0	0		0	0.176471		-0.057971	-0.115942		0	-0.358974		0.307692	-0.307692		0	0.0714286		0.0727273	0		-0.0727273
26	-0.057971	-0.057971		0	-0.173913		0	-0.0540541		-0.0540541	-0.108108		0.108108	-0.162162		-0.0540541	0		0.378378	0.324324		-1.41176	-0.529412		0	0.117647		0	0		-0.117647	0.117647		0	-0.115942		0	-0.307692		0.358974	-0.358974		-0.0714286	0.0714286		0.0727273	0		-0.0727273
27	-0.115942	-0.057971		0	-0.173913		0	-0.0540541		-0.0540541	-0.0540541		0.162162	-0.162162		-0.0540541	-0.0540541		0.216216	0		-1.41176	-0.529412		0	0.117647		0	0		-0.117647	0.0588235		0	-0.115942		0	-0.307692		0.307692	-0.410256		-0.0714286	0.0714286		0.0727273	0		-0.0727273
28	-0.057971	-0.057971		0	-0.173913		0	-0.0540541		-0.0540541	-0.0540541		0.162162	-0.162162		-0.0540541	-0.0540541		0.108108	0.0540541		-1.41176	-0.529412		0	0.117647		0	0		-0.117647	0.117647		0.057971	-0.115942		0	-0.307692		0.307692	-0.410256		-0.0714286	0.0714286		0	0		-0.0727273
29	-0.057971	-0.057971		0	-0.231884		0	-0.108108		-0.108108	-0.0540541		0.108108	-0.162162		-0.0540541	-0.0540541		0.27027	0.0540541		-1.41176	-0.470588		0	0.0588235		0	0		-0.176471	0.0588235		0.057971	-0.115942		0	-0.25641		0.307692	-0.410256		-0.0714286	0.0714286		0.0727273	0		-0.0727273
4-Bromo-A23187
	x_cell_1_1	y_cell_1_1	color_cell_1_1	x_cell_1_2	y_cell_1_2	color_cell_1_2	x_cell_1_3	y_cell_1_3	color_cell_1_3	x_cell_2_1	y_cell_2_1	color_cell_2_1	x_cell_2_2	y_cell_2_2	color_cell_2_2	x_cell_2_3	y_cell_2_3	color_cell_2_3	x_cell_3_1	y_cell_3_1	color_cell_3_1	x_cell_4_1	y_cell_4_1	color_cell_4_1	x_cell_4_2	y_cell_4_2	color_cell_4_2	x_cell_4_3	y_cell_4_3	color_cell_4_3	x_cell_5_1	y_cell_5_1	color_cell_5_1	x_cell_5_2	y_cell_5_2	color_cell_5_2	x_cell_5_3	y_cell_5_3	color_cell_5_3	x_cell_6_1	y_cell_6_1	color_cell_6_1	x_cell_6_2	y_cell_6_2	color_cell_6_2	x_cell_7_1	y_cell_7_1	color_cell_7_1	x_cell_8_1
0	0	0	yellow	0	0	blue	0	0	red	0	0	yellow	0	0	yellow	0	0	red	0	0	blue	0	0	red	0	0	yellow	0	0	blue	0	0	yellow	0	0	blue	0	0	red	0	0	blue	0	0	blue	0	0	yellow	0
1	0	0		0	0		0.0625	-0.0625		0	0		0.509091	0.290909		0	-0.0727273		0	0		0	-0.444444		0.0634921	-0.126984		0	0		0.0547945	-0.0547945		0	-0.0547945		0	0.0547945		0	0		0	0		0	0		0
2	0	-0.0625		0	0		0.125	-0.0625		0	0		0.509091	0.363636		0.0727273	-0.0727273		0	0		0	-0.0634921		0	-0.0634921		0	0		0.0547945	-0.109589		0.109589	-0.0547945		0.0547945	0		0	0		0	0.0727273		0	0.0714286		0
3	-0.0625	0		0	0		0.125	-0.1875		0	0		0.509091	0.363636		0.0727273	0		0	0		0	-0.126984		0.0634921	-0.0634921		0	0		0	-0.109589		0.164384	-0.0547945		0	0.0547945		0	0		0	0		0	0		-0.290909
4	-0.0625	0		0	0		0.125	-0.25		0	0		0.509091	0.363636		0	0.0727273		0	0		0	-0.126984		0	-0.0634921		0	0		0.0547945	-0.109589		0.164384	-0.109589		0.0547945	0		0	0		-0.0727273	0.0727273		-0.0714286	0		0
5	-0.0625	-0.0625		0	-0.0625		0.1875	-0.25		0	0		0.509091	0.363636		0.145455	-0.0727273		0	0.0689655		0	-0.31746		-0.0634921	-0.126984		0	0		0	-0.109589		0.164384	-0.109589		0.0547945	0		0	0.0727273		-0.0727273	0.0727273		-0.0714286	-0.0714286		0
6	-0.0625	-0.0625		0	0		0.25	-0.3125		-0.0727273	-0.0727273		0.509091	0.363636		0.145455	0		0	0.0689655		0	-0.190476		-0.126984	-0.126984		0	0		0.0547945	-0.109589		0.164384	-0.109589		0	-0.0547945		0	0		-0.0727273	0.0727273		-0.0714286	0		0
7	-0.0625	0		0	0		0.25	-0.375		-0.0727273	0		0.509091	0.363636		0.0727273	0		0	0.0689655		0	-0.253968		-0.126984	-0.190476		0	0.0634921		0.0547945	-0.109589		0.219178	-0.109589		0	0.0547945		0	0		-0.0727273	0.0727273		0	0		0
8	0	0		0	0		0.25	-0.375		0	0		0.509091	0.363636		0.145455	0		0	0.137931		0	-0.253968		-0.0634921	-0.190476		0	0.0634921		0.0547945	-0.109589		0.219178	-0.109589		0.0547945	0		0	0		-0.0727273	0.0727273		-0.0714286	0		0
9	-0.0625	-0.0625		0	0		0.25	-0.4375		0	-0.0727273		0.509091	0.363636		0	0.145455		0	0.137931		0	-0.380952		-0.0634921	-0.190476		0	0.0634921		0	-0.109589		0.273973	-0.109589		0	0.0547945		0	0		-0.0727273	0.145455		-0.0714286	0.0714286		0
10	0	0		0	0.0625		0.25	-0.4375		0	0		0.436364	0.363636		0	0.0727273		0	0.137931		0	-0.444444		-0.0634921	-0.190476		0	0.126984		0	-0.164384		0.273973	-0.109589		-0.0547945	0.0547945		0	0		-0.0727273	0.145455		-0.0714286	0		0
11	-0.0625	0		0	0.0625		0.3125	-0.4375		0	0		0.509091	0.363636		0	0.145455		0	0.206897		0	-0.444444		0	-0.253968		0	0.126984		0	-0.109589		0.328767	-0.109589		0	0		0	0		-0.0727273	0.145455		-0.0714286	0		0
12	-0.0625	-0.0625		0	0.0625		0.3125	-0.5		0	0		0.436364	0.363636		0	0.0727273		0	0.206897		0	-0.444444		0	-0.190476		0	0.126984		0	-0.164384		0.328767	-0.109589		-0.109589	0.0547945		0	-0.0727273		-0.145455	0.145455		0	0		0
13	-0.0625	-0.0625		0	0.125		0.375	-0.5		0	0		0.436364	0.363636		0	0.145455		0	0.206897		-0.190476	-0.444444		0	-0.190476		0	0.190476		0	-0.164384		0.328767	-0.164384		0	0		0	0		-0.145455	0.145455		-0.0714286	0		0
14	-0.0625	-0.0625		0	0.1875		0.375	-0.5625		0	0.0727273		0.509091	0.363636		0.0727273	0.0727273		0	0.206897		0	-0.380952		0.0634921	-0.253968		0	0.190476		0	-0.109589		0.273973	-0.109589		-0.0547945	0.0547945		0	0		-0.218182	0.145455		-0.0714286	0		0
15	0	-0.125		0	0.25		0.375	-0.5625		0	0		0.509091	0.363636		0.0727273	0.0727273		0	0.137931		-0.31746	-0.444444		0.126984	-0.253968		0	0.190476		-0.0547945	-0.109589		0.273973	-0.164384		0	0		0	0		-0.218182	0.145455		-0.142857	-0.0714286		0
16	-0.0625	-0.0625		0	0.3125		0.5	-0.6875		0	0		0.509091	0.363636		0.0727273	0		0	0.206897		-0.31746	-0.444444		0.0634921	-0.253968		0	0.253968		-0.164384	-0.109589		0.328767	-0.164384		0.109589	0.0547945		0	0		-0.218182	0.145455		-0.0714286	-0.0714286		0
17	-0.0625	-0.125		0	0.3125		0.5	-0.6875		-0.0727273	0		0.509091	0.363636		0	0.0727273		0	0.206897		-0.31746	-0.444444		0.126984	-0.253968		0	0.190476		-0.219178	-0.109589		0.328767	-0.164384		0.0547945	0		0	0		-0.218182	0.145455		-0.0714286	0		0
18	-0.0625	-0.1875		0	0.3125		0.5625	-0.6875		0	0		0.509091	0.363636		0	0.0727273		0	0.137931		-0.380952	-0.444444		0.0634921	-0.253968		0	0.190476		-0.273973	-0.0547945		0.328767	-0.164384		0.0547945	-0.0547945		0	0		-0.218182	0.145455		0	-0.0714286		0
19	0	-0.25		0	0.375		0.5625	-0.75		0	0.0727273		0.509091	0.363636		0.0727273	0		0	0.137931		-0.444444	-0.380952		0.0634921	-0.31746		0	0.253968		-0.328767	-0.0547945		0.328767	-0.164384		0.0547945	0		0	0		-0.218182	0.145455		0	0		0
20	0	-0.3125		0	0.375		0.625	-0.8125		0	0.0727273		0.509091	0.363636		0.0727273	0.0727273		0	0.137931		-0.444444	-0.444444		0.0634921	-0.253968		0	0.253968		-0.383562	0		0.328767	-0.164384		0	-0.0547945		0	0		-0.218182	0.145455		-0.142857	-0.0714286		0
21	-0.0625	-0.3125		0	0.375		0.6875	-0.875		0	0		0.509091	0.363636		0.0727273	0		-0.0689655	0.137931		-0.444444	-0.444444		0	-0.253968		0	0.253968		-0.383562	-0.109589		0.328767	-0.164384		0	-0.109589		0	0		-0.218182	0.145455		-0.142857	-0.0714286		0
22	0	-0.375		0	0.4375		0.875	-1		0	0		0.509091	0.363636		0.145455	0		0	0.206897		-0.571429	-0.571429		0.0634921	-0.190476		0	0.31746		-0.383562	-0.109589		0.273973	-0.164384		0.0547945	-0.0547945		0	0		-0.218182	0.145455		0	0		0
23	0	-0.375		0	0.4375		0.875	-1.25		0	0		0.509091	0.363636		0.0727273	0		-0.0689655	0.137931		-0.507937	-0.634921		0.0634921	-0.253968		0	0.31746		-0.438356	-0.219178		0.328767	-0.109589		0	0.0547945		0	0		-0.218182	0.145455		0	0		0
24	0.0625	-0.375		0	0.5		0.875	-1.125		0	0		0.581818	0.363636		0.145455	0		-0.0689655	0.0689655		-0.571429	-0.698413		0.0634921	-0.31746		0	0.31746		-0.438356	-0.219178		0.328767	-0.109589		0.0547945	-0.0547945		0	0		-0.218182	0.145455		-0.0714286	-0.0714286		0
25	0	-0.375		0	0.5		1	-1.25		0	0.0727273		0.581818	0.363636		0.145455	0		-0.137931	0		-0.571429	-0.698413		0	-0.31746		0	0.31746		-0.383562	-0.164384		0.383562	-0.0547945		0	-0.0547945		0	0.0727273		-0.218182	0.218182		0	0		0
26	0	-0.375		0	0.5		1.125	-1.25		0	0.0727273		0.509091	0.363636		0	0		-0.137931	-0.0689655		-0.634921	-0.634921		0	-0.253968		0	0.31746		-0.383562	-0.109589		0.383562	-0.0547945		0.109589	-0.0547945		0	0		-0.218182	0.145455		-0.0714286	-0.0714286		0
27	-0.0625	-0.4375		0	0.5625		1.25	-1.25		0	0		0.509091	0.363636		0	0		-0.137931	-0.0689655		-0.634921	-0.444444		0	-0.253968		0	0.31746		-0.438356	-0.109589		0.383562	-0.0547945		0.109589	-0.109589		0	0		-0.218182	0.218182		-0.0714286	-0.0714286		0
28	-0.0625	-0.4375		0	0.625		1.375	-1.25		-0.0727273	0		0.509091	0.363636		0.0727273	-0.0727273		-0.137931	-0.0689655		-0.571429	-0.507937		0	-0.31746		-0.126984	0.31746		-0.383562	-0.164384		0.383562	-0.0547945		0.109589	0		0	0.0727273		-0.218182	0.218182		-0.0714286	-0.0714286		0
29	-0.125	-0.375		0	0.625		1.5	-1.25		0	0.0727273		0.436364	0.363636		0.0727273	-0.0727273		-0.137931	-0.0689655		-0.634921	-0.571429		0	-0.31746		-0.253968	0.31746		-0.438356	-0.164384		0.438356	-0.109589		0.0547945	-0.0547945		0	0.0727273		-0.218182	0.145455		-0.0714286	-0.0714286		0
[truncated: 284 more columns]

## Sheet: Figure3c
Figure3c	Control	4-Bromo-A23187
	1.34	1.17
	1.79	2.12
	0.815	1.23
	1.01	1.22
	0.86	1.11
	1.2	1.82
	0.744	1.76
	0.898	1.58
	1.57	0.845
	1.57	1.52
	0.762	1.32
	1.61	0.571
	0.653	1.86
	1.19	0.728
	1.36	1
	0.732	1.34
	1.73	0.815
	0.959	2.74
	0.613	1.42
	0.601	1.28
	0.946	1.15
	0.571	1.2
	0.437	0.584
	0.688	0.794
	1.19	1.95
	0.844	1.37
	0.844	1.55
	1	1.5
	1.16	0.905
	1.83	1.77
	1.34	0.718
	0.917	0.462
	1.11	2
	0.577	2.35
	0.972	1.01
	0.651	0.608
	1.23	1.43
	0.903	1.67
	0.55	1.16
	0.783	1.76
	1.83	0.667
	1.29	2.2
	0.378	0.76
	0.865	1.31
	0.757	0.679
	1.05	3.773
	2.48	1.53
	1.06	0.958
	0.939	1.56
	0.623	2.57
	1.5	1.3
	2.18	2.3
	1.62	1.967
	0.908	1.61
	1.13	2.33
	1.08	1.46
	1.48	1.06
	0.667	3.07
	0.648	1.36
	1.39	0.981
	2.53	2.75
	1.86	1.55
	0.458	2.62
	0	1.73
	0.357	3.21
	0.58	0.698
	1.06	1.35
	2.05	3.344
	1.76	2.41
	0.66	3.26
	2.03	2.87
	3.04	5.2
	2.68	4.14
	1.52	2.39
	4.02	2.74
	2.51	3.34
	3.03	3.48
	1.85	1.68
	0.813	2.5
	2.23	4.37
	1.33	3.89
	2.98	2.75
	1.9	1.78
	1.91	4.25
	2.82	3.44
	0.118	1.74
	1.44	1.71
	3.42	1.13
	2.75	3.913
	0.509	1.65
	1.37	1.77
	0.887	1.17
	1.35	1.15
	0.837	2.23
	1.5	3.873
	0.585	2.364
	0.976	1.466
	0.8	4.18
	1.43	2.61
	0.724	2.37
	1.31	2.643
	0.218	0.916
	0.364	3.744
	2.05	2.06
	1.15	1.7
	0.436	1.06
	1.4	3.746
	0.685	1.27
	1.15	3.53
	0.582	3.77

[truncated: 40 more sheets: Figure3d, Figure3e, Figure3f, Figure3g, Figure3h, Figure4d, Figure4e , Figure4f, Figure5c, Figure5d, Figure5e, Figure5f, Figure5i, Figure5j, Figure5k, Figure5l, Figure 6d, Figure6d (Full scan), Figure6e (Full scan), Figure6f …]
